# Supplementary material for: Implantable Cardiac Defibrillator-Related Culture-Negative Infection: A Case of Coxiella burnetii Infection
Source: J Clin Med. 2023 Apr 11;12(8):2817. doi: 10.3390/jcm12082817 (PMC10141394; doi:10.3390/jcm12082817)
Supplement: Supplementary file 1 [file jcm-12-02817-s001.zip]

Archive with 2 entries (2 files):
- VIDEO S1.mov
- VIDEO S2.mov
